# Supplementary material for: Genome-Wide Identification of the Salvia miltiorrhiza SmCIPK Gene Family and Revealing the Salt Resistance Characteristic of SmCIPK13
Source: Int J Mol Sci. 2022 Jun 20;23(12):6861. doi: 10.3390/ijms23126861 (PMC9224336; doi:10.3390/ijms23126861)
Supplement: Supplementary file 1 [file ijms-23-06861-s001.zip]

Archive with 2 entries (2 files):
- Supplementary file S1.txt
- Supplementary tables.xlsx
