# Supplementary material for: Genome-Wide Identification of the Salvia miltiorrhiza SmCIPK Gene Family and Revealing the Salt Resistance Characteristic of SmCIPK13
Source: Int J Mol Sci. 2022 Jun 20;23(12):6861. doi: 10.3390/ijms23126861 (PMC9224336; doi:10.3390/ijms23126861)
Supplement: Supplementary file 1 [file ijms-23-06861-s001.zip › Supplementary file S1.txt]

>SMil_00001122   SmCIPK4
MAENKKIVMGKYELGRLLGRGTFAKVYLGRNLATEECVAVKVMKKDEVIKSEKMMEQFKR
EIAVMRLVRHPNIVGLKEVMATRSKIFVVMEYVRGGELFAKVERGRLREGAARRYFQQLV
SAVDFCHSRGVFHRDIKPENLLLDENGDLKISDFGLSALHDGGLLHTQCGTPAYVAPEVL
RMKGYDGATADVWSCGVVLYVLLAGFLPFQDESLNGMYRKIFRGEYEIPPWFSSESRRLV
SKLLVVDPGKRISIPGIMRVTWFRKAFKRPNAFDEDENEDENEDERLIRKSPSSPAFLNA
FQFISSMSTGFDLSNMFEDRRKKGGSTFTSRCSARVVMGKIEVAAKRLGFRVARTKDFKM
RLVGPAEGRKGRLSVTAEVFKVAPEVTVVELSKYSGDTLEYVKFREEDVRPALKDVVWTW
RGDNVFNREDQICVEE
>SMil_00021346   SmCIPK14
MQHERGRDGEERQDSDAQIRDGEGARARNVREDQEGDLGDEAGQASQRGPALRGVGQQVQ
DLLRHGVRQGRELFNKVAKGRLKEDAARRYFQQLVAAVDFCHSRGVYHRDLKPENLLLDD
HGNLKVTDFGLSALIDSKRHDGLLHTTCGTPAYVAPEVINKRGYDGVKADIWSCGVILFV
LLAGYLPFHNSNLMDMYKKISRGDFRCPHWFPPEVRKLLSRILDPHPSSRITINKIMENS
WFRKGFQPPMFQDLFNDDKNPIIEVVDSDSESCSSSSSSTHYMNAFDLISLSPGFDLSGL
FEDERGGSQHAWFTTTQPPAMVVSKLEELATTESFKIKKKDGVVKMQGKKGGRKGQLGID
AEIFEVAPSFHMVEVKKSSGDTLEYVKFCDQELKPSLKDIVWSWQGKQLPA
>SMil_00003987   SmCIPK7
MKLIKHPHVVQLYEVMASKTKIFIVLEFVTGGELFDKIVNHGRMREDEARKYFQQLIHVV
DYCHSRGVFHRDLKPENLLLDASGNLKVSDFGLSALSQQVRDDGLLHTACGTPNYVAPEV
LNDRGYNGANADLWSCGVILFVLLAGYLPFDDSNVVNLYKKISSAEFTCPPWLSFDAMKL
IARILEPDPHKRIRIPEILADEWFKKDYKPPVFDEKEDTSLDDVEAVFKDSEEFLVTEKK
EQQPAAMNAFELISMSKGLNLGNLFDAEQGYKKETRFTSKSSANDIIKKIEQAAKPLGFD
VQKKNYKMRLENSKAGRKGYLNVATEVFQVAPSLHMVEVRKAKGDTLEFHKFYKNLSTCL
EDVVWKTEEDMQEMK
>SMil_00026858   SmCIPK17
LIMVLLHAGRGSGSRGEEEEEIGRKRLGKYEVGRTLGEGNFGKVKYARNVESGESFAIKI
LEKNRIVDLNITDQIKREIGTLKLLKHPNVVRLHEVLASKAKIYMVLEYVNGGELFDRIA
SRGKYSEAQGRKLFQQLIDGVTYCHNKGVYHRDLKLENVLIDESGLIKITDFGLSALPQH
FRDDGLLHTTCGSPNYVAPEILSNKGYDGATSDTWSCGVILYVILTGYLPFDDRNLAVLY
QKIFKGDAQIPKWLSPGAKNLIKRILDPNPHTRISMHDIKDHGWFKQDYTPLGPDEEDCA
CTEDELSSVHDITTEAERDPDSPYVINAFQLIGMSSCLDLSGFFEKEVVSERNIRFTSNH
CPKELLERIEHTVVEMGFHVQKKNGKLKVTLELKDQKAPAILSVAAEVFEISPAFYVVEL
RKTCGDSTVYRELCAKLSNELGVSQSQVQLNDCGLQTAG 
>SMil_00004681   SmCIPK8
MDSKSNVLMHRYELGRLLGQGTFGKVYYARSLQTGQGVAIKVIDKDKIMKVGIINQIKRE
ISIMRLVRHPYIIHLYEVMATKTKIYFVMEYAKGGELFNKVAKGKLKEDLARKYFRQLIN
AVDFCHSRGVYHRDLKPENILLDENENLKISDFGLSALAESKRQDGLLHTTCGTPAYVAP
EVISRKGYDGARADIWSCGVILFVLLSGYLPFHSSNLMELYRKIGKAEFKCPKWISPEAR
RLLIRILDPNPMTRTSIAKIKESTWFKQGLSSSSEGNDAESSTSTSQHDSSSTTSADNRQ
DVSRLSNLNAFDIISLSAGFDLSRLFEEPCVKKEARFISLKPAAVIVSKLEELAKRMKLK
ISKKDAGLFKFEGTEEGRKGYLSIDAEIFVLTPAFHLVEIKKTGGDSLEYQKMFDEGIRP
GLQDIVWAWQGEPQPQPEPSRQQDELLPPSSSQEQQRDQDPLQQQLLLLQEQLP 
>SMil_00012715   SmCIPK12
MSRASTSTSTSAASEGQRTRVGKYHLGRTLGQGSFAKVMASKTKIYIVLEYVDGGELFDK
IAKYGKLKENAARRYFQQLINAVDYCHSRGVYHRDLKPENLLLDSFGTLKVSDFGLSAFS
KQVRDDGLLHTACGTPNYVAPEVLTDKGYDGTSADVWSCGVILFVLMAGYLPFDEPNLMA
LYRKIQRAEFFFPSWFSSGAKDVIKRILDPNPLTRMSIPEILEHEWFRKDYKAPRFEQDE
DVNLDDVDAIFSNNQEDLVTERKEKPASMNAFELISRSEGFSLENLFNKQTGLVKRETCF
TSKRPANEIMSKIEEAAKPMGFNVNKRNYKMKLQGDRTGRKGQLSVVTEVFEVAPSLHMF
YKNFSSGLKDIVWTAESNSNDDHAARTT 
>SMil_00000704   SmCIPK2
MSEIHGASSSARAPPLATAASTMALSPENALFNKYEVGKLLGCGAFAKVYHARDVATGRS
VAIKVINKSRLNNNATLINNIKREISIMSRLRHPNIVKLYEVLATKRKIFIVLEFVKGGE
LFAKVAKGRFSEDLARKYFQQLISAVGYCHSRGVYHRDLKPENLLLDENGDLKVSDFGLS
ALADHVRPDGLLHTLCGTPAYVAPEILAKRGYDGAKVDAWSCGVVLFVLTAGYLPFNDPN
LMNMYKKIYKGEFRCPKWTSPDLKQFFCRLLDTNPETRISIEQIKRDPWFRKGYSEVKPE
SICGMWKDEERKLQDLNAFDIISFSRGLDLSGLFDGKFVASEDVDRLTAEEQPEIVMEKV
EEVVKAESGGLQLRKTKECGVELEGQNGDFVVSLDVYRLTDRLVVVEVKRKAGDATAFAG
LWNNKIRPVILRRPEVQVSGSD 
>SMil_00000703   SmCIPK1
MGLKGAILMQKYELGRLLGQGTFAKVYHARCVETGQSVAIKVIDKGKIRKADLMDQIERE
ISVMRLVRHPNVVRLYEVMATKTKIYFVMEYAKGGELFNKVVAQGKFPEDVVRKLFVQLM
DAVEFCHSRGVYHRDLKLENILLDGDGNLKVSDFGLSALTESRRSDGLLHTSCGTPGYVA
PEIIERNGYDGVGADIWSCGVVLYVLLAGYLPFHDRNLMEMYRKIIKGEYKFPNWFSPKL
RRLVSRMLDPNPNSRISIAEIKAGCWFKGGNGIKGESVVSRGVAWGESNEKEARSLSNLN
AFDIISLSDGLDLSKLFEESGLDKECRFILCKPASLIISRLEKAAKMVEMKVSKKDGGLL
KFERKKESRDGAVSIEVEIFVITPVLHLVEVKRGYGDVVKYRKILNDVIRPRLVDIVRPS
>SMil_00009044  SmCIPK10
MGSEEKCGVLHGKYELGRLLGHGTFGKVYMARNLQTNRSVAMKVVGKEKVIRVGMMEQVK
REISVMKLVHHPNIVELHEVMASKTKIYFAMELVRGGELFARISRGRLREDAARSYFQQL
ISAIDFCHSRGVYHRDLKPENLLLDDQGNLKVTDFGLSALPDHLRQDGLLHTTCGTPAYV
APEVIGRKGYDGAKADIWSCGVILFVLLAGYLPFQDDNIISLYRKIYRGDFKCPPWLSPE
SRKLIGRMLEPNPIARISIAKIMSSSWFRKSSMPVAKEREEQEDVETETLNAFHIISLSE
GFNLSPLFEEKRVEREELRFATTRPASSVISRIEEVAKTRNFKVRKTDSCVRLQGQESGR
KGKLGITADIFAVTPSFLVVEVKKSSGDTLEYNNFCNTELRPALKDIEWTSSSLPA 
>SMil_00008243   SmCIPK9
LYPAALLADTRQKMKAVKRKVGKYELGRTIGEGTFAKVKFAQNTETGDNVAIKILAKSTI
LKHKMVDQIKREISIMKIVRHPCIVRLHEVLASQSKIYIVLEFVTGGELFDKIVHHGRLS
ENESRRYFQQLIDVVSHCHSKGVYHRDLKPENLLLDSQGKLKVSDFGLSALPKKGVDLLH
TTCGTPNYVAPEVLSNRGYDGAAADIWSCGVILYVLMAGYLPFEETDLPSLYNKINAAQF
SCPFWFSVGATSLIHKILDPNPETRIKIEGIKRDPWFQKYYIPVRPREDEVVNLDDVRAV
FDDIEDKYVNEESRNEDGGPLIMNAFEMITLSQGLNLSALFDRRQDYVKRQTRFVSRQPA
KVIISAIEAAASSMGLKVHTRSYKTRLEGVSANKTSQFAVVLEVYEVASSLFMVDVRKAA
GDTLEYHKFYKNLCAKIDHIIWRPKEGSPDPAFLRTMTC 
>SMil_00026916   SmCIPK18
MAMYRKIYKGEFRCPKWTSPELRRFLTRLLDPNPNTRITVHEILKDPWFKKGYKEIKHPI
DKEFEFKESSEEARYFNAFDLISYSSGADLSGLFDYRVNSEMFVSDESPETIIEGLEAVA
EEEGMGVAKKGMGVRLHGQNWKYVIMVEINRLTEQLVVVEVKSSGFGRDLWQDKFKLRLN
HFVYEPQPQVSGH 
>SMil_00010169   SmCIPK11
MVVRKVGKYEVGRTIGEGTFAKVKFAQNTETGESVAMKVLDRSTIIKHKMIDQIKREISI
MKRVRHPYVVRLHEVIASRTKIYIILEFITGGELFDKIVHHGRLSESEARRYFQQLIDGV
DFCHSKGVYHRDLKPENLLLDSQGNLRISDFGLSALPAEGVTLLRTTCGTPNYVAPEVLS
HKGYHGALADIWSCGVILYVLMAGYLPFDELDLTTLYGKIDNAEFSCPSWFPVGAKSLIH
RILDPNPETRIRIDEIRNDEWFKKNYNPVGLSETEDIDMDDINAAFDDPEEELPNEQCAN
NDDMGPLNLNAFDLIILSQGLNLSALFDRREDSLKHQTRFVSQKPAKVVLSSMEVVAQSM
GFKTHIRNYKMRVEGLSANRTSHFSVIMEIFQVAPPFIMVDIQKAAGDAEEYLKTQNYFL
QFYKNFCNNLDDVIWRPPDEMVEFFWLALCRLMYRRDICFYCSASYLVDAQV 
>SMil_00027660   SmCIPK19
MEDHQTCGGRNIIFGKYEMGRLLGKGTFAKVYHGRDLKTSESVAIKVISKDQVKQEGLMD
QITREISVMRLVRHPNVVEIKEVMATKQKIFFVMEYVKGGELFAKVARGKLKEDAARKYF
QQLVSAIDFCHSRGVSHRDLKPENLLLDEDGNLKVSDFGLSALPEHHRNDGLLHTQCGTP
AYVAPEVLRKKGYDGAMADIWSCGVILYVLLAGFLPFQDENVMKMYTKIFKAEFSIPPWI
SHEAKRLISRLLVANPEKRITIEAIMRVPWFRKGFTRPVAFSVKEPSNQEPIEEKELKRS
KSSPPFYNAFEFISSMSSGFDLSNLFEKGRRSGSLFTSRCSAAVVVAKLESLANKLNFTL
VLSKDYKVRMQGAAEGRKGRLSVTAEVFEVAPEVAVVEFSKSAGDTLEYRKFCEEDVRPA
LKDIVWSWQGETCSCQG 
>SMil_00003083   SmCIPK6
MLASHRIIAPVIAVAINAVQLCGAGGTNAAVKQEIKGLLLGRYEVGKLLGHGTFAKVYHA
RNVKSNENVAIKVIDKEKILKVGLTAHVKREISILRRVRHPNIVQLFEVMATKTKIYFVM
EYVRGGELFSKVAKGRLKEDLARKYFQQLISAVSFCHARGVYHRDLKPENILLDEEGNLK
VSDFGLSAISEQIKQDGLFHTFCGTPAYVAPEVLARKGYNGEKVDLWSCGVVLFVLMSGY
LPFHDQNVMAMYKRIYKGDFRCPRWFSPELIRLVSRMLDANPETRITIPEIMNNRWFKKG
FKHVKFYIENDKLWLFEEGANSGARFVTAAPVSTIISKLEEIAKVVSFTVRKKDCRVSLE
GLRNGVKGPLTIAAEIFELTPSLRVVEVMRKGGDRLEYEDFCNKELRPGLLSLPMEIAAD
SSPELVSGDEYVDTQG 
>SMil_00028555   SmCIPK20
MTAAMAVSSESALFQKYELGRLLGCGAFAKVYLARDVATGQDVAIKVIHKSRLKNDANLI
ANIKREISIMSKLSHPHTVRLFEVLATRNIIYIVLEYVRGGELFAKVAKGRFSEPLCRKY
FQQLIAVVSYCHSRGIYHRDLKPENLLLDEKENLKVSDFGLSALREQVHADGLLHTLCGT
PAYVAPEILAKRGYDGAKIDVWSCGVILFVLAAGYLPFNDPNLMNMYRKIYKGEFRCPKW
MSPSLKRLLSRLLDTNPNTRITMDEIKRDPWFAKGYKNAKFLQEIDYNFGFAEDKRPVDL
NAFDIISFSSGLDLSGLFQEKHTSFEDVERLTVEEPPEKVMEKVVEAAKAEEGRVNLRKK
KEWGVELEGQNGNILVGMEVYRLSERFAVVEVKTKSGESRLWKDKIRPLLLQEPNVSC 
>SMil_00025262   SmCIPK16
MTAAMAVSSESALFQKYELGRLLGCGAFAKVYLARDVATGQDVAIKVIHKSRLKNDANLI
ANIKREISIMSKLSHPHTVRLFEVLATRNIIYIVLEYVRGGELFAKVAKGRFSEPLCRKY
FQQLIAVVSDFGLSALREQVHADGLLHTLCGTPAYVAPEILAKRGYDGAKIDVWSCGVIL
FVLAAGYLPFNDPNLMNMYRKIYKGEFRCPKWMSPSLKRLLSRLLDTNPNTRITMDEIKH
DPWFAKGYKNAKFQEIDYNFGFAEDKRPVDLNAFDIISFSSGLDLSGLFQEKHTSFEDVE
RLTVEEPPEKVMEKVVEAAKAEEGRVNLRKKKEWGVELEGQNGNILVGMEVYRLSERFAV
VEVKTKSGESRKGPRLSLYYCVRRRSPPDNHRSPDYPNHLLSRCVYRKAQFNGDDVVAEI
LEHPRRQGMRTTPKTKLICTPRGDPQFSQGCRSKSDRPIGAILRSDTLRFVELARWLMQS
KVRWFLTRCMFMLVRLQEHGPRNSRRA 
>SMil_00000853   SmCIPK3
MAAGNNGTAASKSLKSPKQKELQGLLLDRYDVGKVIGHGTFAKVYHARNVKTGEGVAIKV
TDKEKILKVGLMAHIKREISILRRVRHPNIVQLFEVMATKSKIFFVMEFVKGGELFSKVA
KGRLKEEVARKYFQQLISAVAFCHARGVYHRDLKPENILLDEDGNLKVSDFGLSAIPEQI
KQDGLFHTFCGTPAYVAPEVLSRKGYDAAKVDIWSCGVILFVLMAGYLPFHDQNVMFMYK
KIHKGEFRCPRWFSPELIRLLTRLLDINPETRITIPEIMETKWFKKGFKHVKFYIEDDKL
CSLDSCENETDEFGAPDHSLSESESELESRRKITTLPRPASLNAFDIISFSRGFDLSGLF
DEGSDGGARFVSGAPVSTIISKLEEIAKVVSFAVRKKDCRVSLEGSRDGVKGPLTIAAEI
FELTPSLRVVEVKKKGGDRQEYEDFCNTELKPGLQSLITAENGVNSSYLPSDTE 
>SMil_00025018   SmCIPK15
MASKTKIFIVLEFVTGGELFDKIVNHGRMREEEARRYFQQLINAVDYCHSRGVFHRDLKP
ENLLLDAAGNLKVSDFGLSALSQQVRGDGLLHTTCGTPNYVAPEVLNDRGYNGATADLWS
CGVILFVLLAGYLPFDDSNLISLYKKICSAEFTCPPWISFGAMKLIAQILEPDPEKRITI
PDILEDEWFKKDYKPSAFDEKEDANLDDVEAVFKDSEEYHVTEKREVQPAAMNAFELISM
SKGLDLGNLFDEQSDRSNCGCSSSYHTETVFLPLMYFCFSWHWLQGFKRETRFTSKSSAK
DIISKIEEAAKPLGFDVQKKNYKMRLENSKAGRKGNLNIATEVFQVAPSLHMVEVRKAKG
DTLEFHKFYKNLSTCLEDVVWKSEDDVSQRK 
>SMil_00003013   SmCIPK5
METSTKKKENILMKKYEVGRMLGQGAFAKVYYGRNVRTGQSVAIKVIDKQKVVKVGLINQ
IKREISIMNLVRHPNIMHLEEVMATKTKIYFIMEYAKGGELFKKIVKGRLKEEAARAYFQ
QLIRAVDFCHSRGVYHRDLKPENLLLDENGNLKVSDFGLSALSESKRQDGLLHTTCGTPA
YVSPEVISKRGYDGAKSDIWSCGVILFVMLAGHLPFHCRNLMDMYRNIAKASYKCPHWFS
PEVRRLLSRILDPNPNTRISTAKIMEHPWFKNDLSSSNARVDKPNMEFDDVIVGKPFDEA
NMELVRPDSLNAFNIISLSDGFDLSGLFVSRDQKGDARFTSTSSASCIVSKLEEVARRSG
GLKLMNKGRGLFKLDQGPDEGTKDALSIDVEIYEIGPSYHLVEMKKSSGDLIDYEHLMKQ
NIRPAFEEIVWSWIGEQQHH 
>SMil_00014175   SmCIPK13
MDSKGGILMERYEFGKLLGQGTFAKVYHARDVKNGASVAIKVIDKEKIVKVGMMEQIKRE
ISVMKLVRHPNVVQLYEVMATKAKIYFIMEYVRGGELFNKVTKGKMKEDAARKFFQQLIS
AVDFCHSRGVYHRDLKPENLLLDEHGNLKISDFGLSALAESRQQDGLLHTTCGTPAYVAP
EVISRRGYDGAKADIWSCGVILFVLLSGQLPFHDSNLMEMYRKIGKAEFKYPNWIPPDAR
RLISKILDPNPSTRISISKIMENSWFRRGLKSKAPALGNAAATTNEKEEAILDIDAKAEL
AKPVNLNAFEIISLSAGFDLSGLFEGSDQKKEIKFTSAKNAKTIISKLEEVATRLKMKVS
KKDGGHMKFDGTREGRKGLLSIDAEIFEVAPDFHLVEMKKANGDTLEYQKVVKKEIRPSL
>SmCIPK13   SMil_00014175 
ATGGATAGTAAAGGCGGGATCTTGATGGAGAGGTACGAGTTTGGGAAGTTGCTCGGGCAAGGCACCTTTGCGAAGGTCTACCACGCGAGGGATGTCAAGAATGGGGCGAGTGTGGCCATTAAGGTGATCGACAAGGAGAAGATTGTGAAGGTTGGGATGATGGAGCAGATCAAGAGAGAGATTTCTGTGATGAAACTCGTGAGGCATCCGAATGTTGTGCAGCTCAACGAGGTTATGGCCACCAAAGCGAAGATCTACTTCATAATGGAGTATGTGAGAGGAGGCGAGCTTTTCAACAAGGTGACGAAAGGGAAGATGAAGGAGGACGCTGCGAGGAAATTCTTCCAGCAGCTGATCAGTGCTGTTGATTTCTGCCATAGTAGGGGTGTTTATCACCGGGATCTCAAGCCCGAGAACTTGCTGCTGGATGAACACGGGAACCTGAAAATCTCCGACTTTGGATTGAGTGCCCTAGCAGAATCAAGGCAGCAAGACGGACTGCTCCACACAACGTGTGGGACGCCTGCCTACGTTGCACCGGAGGTCATCAGCAGACGAGGCTATGATGGTGCCAAAGCCGACATCTGGTCATGTGGTGTGATCTTGTTCGTGTTGTTGTCGGGTCAACTTCCGTTCCACGACTCCAACTTGATGGAGATGTACAGGAAAATAGGCAAGGCGGAGTTCAAGTACCCCAACTGGATCCCACCGGATGCGCGTAGGCTGATCTCCAAGATTCTGGATCCGAATCCGAGCACCAGGATCTCCATATCCAAGATCATGGAGAATTCTTGGTTCCGTAGAGGTCTCAAATCCAAAGCCCCAGCCCTGGGAAACGCTGCAGCCACGACCAACGAGAAAGAAGAAGCAATTCTTGATATAGACGCGAAGGCTGAGCTTGCAAAGCCCGTGAATCTCAACGCCTTTGAGATAATCTCCCTCTCAGCCGGCTTTGACCTCTCCGGCTTGTTCGAGGGCAGCGACCAGAAGAAAGAAATCAAGTTCACGTCCGCCAAGAACGCCAAGACCATCATCTCGAAGCTAGAGGAAGTAGCCACACGTCTGAAGATGAAGGTGTCGAAGAAGGATGGAGGGCATATGAAATTCGATGGAACGAGGGAAGGGAGGAAAGGGTTGCTGTCCATCGATGCAGAGATCTTCGAGGTTGCACCAGATTTTCATCTGGTCGAGATGAAGAAGGCGAACGGAGACACGTTGGAGTATCAAAAAGTGGTGAAGAAGGAGATAAGGCCGTCGTTGAAGGATATTGTTTGGACATGGCAAGGGGAGGAGCCGCCGCCTCCACCACCGCAGCAACCAGATAAAACAGAGTTTCAGACATCTCAAGTTTCAGAGTTATTACCTTAG
KDIVWTWQGEEPPPPPPQQPDKTEFQTSQVSELLP 
