# Supplementary material for: Genome-Wide Identification of the Salvia miltiorrhiza SmCIPK Gene Family and Revealing the Salt Resistance Characteristic of SmCIPK13
Source: Int J Mol Sci. 2022 Jun 20;23(12):6861. doi: 10.3390/ijms23126861 (PMC9224336; doi:10.3390/ijms23126861)
Supplement: Supplementary file 1 [file ijms-23-06861-s001.zip › Supplementary tables.xlsx]

## Sheet:  Table S1
	Flower	Root	Leaf	SA-0H	SA-2H	SA-8H	MeJA-0H	MeJA-1H	MeJA-6H	YE-1H	YE-12H
SmCIPK7	29.7621	92.3	27.8999	57.5659	129.279	59.1835	52.7922	99.4813	50.6794	38.2254	47.1897
SmCIPK15	62.5754	154.311	46.4855	44.1015	23.2551	29.2629	47.217	62.3043	85.5172	47.0914	42.5335
SmCIPK12	27.1799	18.4322	37.5627	9.20239	11.3311	10.0924	6.77123	6.83889	5.44693	7.83369	2.35633
SmCIPK9	51.6665	22.2487	35.3828	19.5665	16.5577	18.0257	26.5022	20.3421	22.2404	21.7915	25.3979
SmCIPK11	33.5905	98.808	12.2986	44.0303	26.9234	43.2017	74.4791	53.877	64.1311	87.1273	71.4073
SmCIPK17	51.0665	108.388	23.6314	13.5857	26.145	11.2481	30.3431	163.495	83.0853	55.9067	28.4101
SmCIPK4	0	1.01645	0.135352	0.408591	4.94789	20.1419	14.0291	6.92993	12.5504	5.98752	19.4945
SmCIPK19	15.6379	139.889	17.5867	674.274	287.1	747.483	326.394	214.145	272.859	150.305	207.257
SmCIPK14	20.4489	0.0431252	0.452781	0.2256	0.44538	0.164763	0.446005	0.714625	1.01877	0.524381	0.563931
SmCIPK10	31.5839	21.7515	0.589195	14.251	1.43829	3.85154	4.12615	1.64747	1.17432	5.52633	2.52053
SmCIPK5	25.565	0	0.103172	0	0	0	0	0	0	0	0
SmCIPK1	1.45663	292.321	5.01461	8.05183	5.61171	5.78309	2.30139	60.477	17.6468	9.09453	4.2836
SmCIPK8	30.9251	59.2316	13.2857	9.30668	6.52165	8.62243	7.03365	12.9282	11.8409	9.32404	7.50008
SmCIPK13	222.434	2613.24	67.4801	119.898	85.4918	109.589	145.069	551.156	218.949	279.874	202.205
SmCIPK6	65.0697	6.56629	7.75668	18.2736	12.9557	4.8123	3.51682	3.30455	1.53678	3.43321	1.89882
SmCIPK3	10.4673	30.392	21.3701	27.7624	12.7244	24.4972	24.5474	9.06152	14.109	13.8218	14.9769
SmCIPK18	20.3278	36.6342	32.0134	19.0425	31.602	13.9884	11.4523	10.4791	7.78888	8.8472	8.44041
SmCIPK2	135.831	170.016	88.7897	41.8863	67.0326	35.7552	50.3033	143.906	122.32	73.3697	73.3007
SmCIPK20	9.7722	0.0424048	0.380063	0	0	0	0	0	0	0	0.0528104
SmCIPK16	19.1661	0	0.349303	0	0	0	0	0.0551979	0	0	0

## Sheet:  Table S2
Primer	Sequence (5’-3’)
pCAMBIA1304-SmCIPK13-F	AACACGGGGGACTCTTGACCATGGATAGTAAAGGCGGGATCTTGATG
pCAMBIA1304-SmCIPK13-R	TTCTTCTCCTTTACTAGTCAGATCTACCATAGGTAATAACTCTGAAACTTGAG
pYES2-SmCIPK13-F	GCTTGGTACCGAGCTCGGATCCATGGATAGTAAAGGCGGGATCTT
pYES2-SmCIPK13-R	TGTGCTGGATATCTGCAGAATTCCTAAGGTAATAACTCTGAAACTTGA
Q-SmCIPK13-F	GGTGACGAAAGGGAAGATGA
Q-SmCIPK13-R	CTGCCTTGATTCTGCTAGGG
